# Supplementary material for: Trophic Ecology of the Pyjama Shark Poroderma africanum (Gmelin, 1789) Elucidated by Stable Isotopes
Source: Animals (Basel). 2024 Sep 3;14(17):2559. doi: 10.3390/ani14172559 (PMC11394248; doi:10.3390/ani14172559)
Supplement: Supplementary file 1 [file animals-14-02559-s001.zip]

Archive with 1 entries (1 files):
- animals-3160841-supplementary.pdf
